# Supplementary material for: Microparticles vs. Macroparticles as Curcumin Delivery Vehicles: Structural Studies and Cytotoxic Effect in Human Adenocarcinoma Cell Line (LoVo)
Source: Molecules. 2021 Oct 6;26(19):6056. doi: 10.3390/molecules26196056 (PMC8512134; doi:10.3390/molecules26196056)
Supplement: Supplementary file 1 [file molecules-26-06056-s001.zip]

Archive with 1 entries (1 files):
- molecules-1380337-supplementary.pdf
